# Supplementary material for: A retrospective paired study: efficacy and toxicity of nimotuzumab versus cisplatin concurrent with radiotherapy in nasopharyngeal carcinoma
Source: BMC Cancer. 2016 Dec 13;16:946. doi: 10.1186/s12885-016-2974-x (PMC5154088; doi:10.1186/s12885-016-2974-x)
Supplement: Additional file 2: Figure S1. — Overall survival of stage II patients who received h-R3/RT or CDDP/RT. Figure S2. Overall survival of patients aged more than 60 years old who received h-R3/RT or CDDP/RT. Figure S3. Overall survival in stage III and IV patients with h-R3/RT and CDDP/RT. (ZIP 12 kb) [file 12885_2016_2974_MOESM2_ESM.zip]

Archive with 3 entries (3 files):
- Figure S1.tif
- Figure S2.tif
- Figure S3.tif
